# Supplementary material for: Long non-coding RNA MALAT1 aggravated liver ischemia-reperfusion injury via targeting miR-150-5p/AZIN1
Source: Bioengineered. 2022 Jun 5;13(5):13422–36. doi: 10.1080/21655979.2022.2073124 (PMC9275989; doi:10.1080/21655979.2022.2073124)
Supplement: Supplemental Material [file KBIE_A_2073124_SM7276.zip]

Archive with 21 entries (20 files):
- Supplementary file 2/
- Supplementary file 2/2D THLE-2 sh-MALAT1#1.fcs
- Supplementary file 2/2D THLE-2 sh-MALAT1#2.fcs
- Supplementary file 2/2D THLE-2 sh-NC.fcs
- Supplementary file 2/2D THLE-3 sh-MALAT1#1.fcs
- Supplementary file 2/2D THLE-3 sh-MALAT1#2.fcs
- Supplementary file 2/2D THLE-3 sh-NC.fcs
- Supplementary file 2/4C THLE-2 miR-150-5p mimics.fcs
- Supplementary file 2/4C THLE-2 NC mimics.fcs
- Supplementary file 2/4C THLE-3 miR-150-5p mimics.fcs
- Supplementary file 2/4C THLE-3 NC mimics.fcs
- Supplementary file 2/6C THLE-2 sh-MALAT1#1+pcDNA3.1_AZIN1.fcs
- Supplementary file 2/6C THLE-2 sh-MALAT1#1.fcs
- Supplementary file 2/6C THLE-2 sh-NC.fcs
- Supplementary file 2/6C THLE-3 sh-MALAT1#1+pcDNA3.1_AZIN1.fcs
- Supplementary file 2/6C THLE-3 sh-MALAT1#1.fcs
- Supplementary file 2/6C THLE-3 sh-NC.fcs
- Supplementary file 2/S1C primary mouse hepatocytes sh-MALAT1#1.fcs
- Supplementary file 2/S1C primary mouse hepatocytes sh-MALAT1#2.fcs
- Supplementary file 2/S1C primary mouse hepatocytes sh-NC.fcs
- Supplementary file 1 Primer sequences used in RT qPCR.xlsx
