# Supplementary material for: Long non-coding RNA MALAT1 aggravated liver ischemia-reperfusion injury via targeting miR-150-5p/AZIN1
Source: Bioengineered. 2022 Jun 5;13(5):13422–36. doi: 10.1080/21655979.2022.2073124 (PMC9275989; doi:10.1080/21655979.2022.2073124)
Supplement: Supplemental Material [file KBIE_A_2073124_SM7276.zip › Supplementary file 1 Primer sequences used in RT qPCR.xlsx]

## Sheet: Sheet1
Supplementary file 1: Primer sequences used in RT-qPCR
Gene	Primer sequence
MALAT1	F:AAAGTCCGCCATTTTGCCAC R:CTCACAAAACCCCCGGAACT
GAPDH	F:GGTTTCTATAAATTGAGCCCGC R:GTTGACTCCGACCTTCACCTT
U6	F:TCCCTTCGGGGACATCCG R:AATTTTGGACCATTTCTCGATTTGT
miR-150-5p	Sequence:tctcccaacccttgtaccagtg Reverse transcription stem loop primer:CTCAACTGGTGTCGTGGAGTCGGCAATTCAGTTGAGCttgggaga miRNA stem loop universal reverse primer:CTCAACTGGTGTCGTGGA F:CCGAGtctcccaacccttgtaccagtg
miR-145-5p	Sequence:gtccagttttcccaggaatccct Reverse transcription stem loop primer:CTCAACTGGTGTCGTGGAGTCGGCAATTCAGTTGAGCaactggac miRNA stem loop universal reverse primer:CTCAACTGGTGTCGTGGA F:CCGAGgtccagttttcccaggaatccct
miR-92a-3p	Sequence:tattgcacttgtcccggtctt Reverse transcription stem loop primer:CTCAACTGGTGTCGTGGAGTCGGCAATTCAGTTGAGCgtgcaata miRNA stem loop universal reverse primer:CTCAACTGGTGTCGTGGA F:CCGAGtattgcacttgtcccggtctt
miR-32-5p	Sequence:tattgcacattactaagttgca Reverse transcription stem loop primer:CTCAACTGGTGTCGTGGAGTCGGCAATTCAGTTGAGCgtgcaata miRNA stem loop universal reverse primer:CTCAACTGGTGTCGTGGA F:CCGAGtattgcacattactaagttgca
miR-1271-5p	Sequence:cttggcacctagcaagcactca Reverse transcription stem loop primer:CTCAACTGGTGTCGTGGAGTCGGCAATTCAGTTGAGCgtgccaag miRNA stem loop universal reverse primer:CTCAACTGGTGTCGTGGA F:CCGAGcttggcacctagcaagcactca
IARS	F: ATCACCTCCAGACGCGGAAC R:TAGCAAAGGGAGGCCCATCA
AZIN1	F: CCAGAGGGCCTAGGAGAAGT R:AACAGCCCACTTGACACCAA
EI24	F: CCTTGCCAGAGGAATCAAAGAC R: GGTCACCGATAATTCGGGCT
ZNF768	F: TGCAGAGTTCTGACGAAATGAG R: ATCTGATTCAGGGCTTCTGGGT
